# Supplementary material for: Adiponectin Receptor Agonist AdipoRon Inhibits Proliferation and Drives Glycolytic Dependence in Non-Small-Cell Lung Cancer Cells
Source: Cancers (Basel). 2024 Jul 24;16(15):2633. doi: 10.3390/cancers16152633 (PMC11312309; doi:10.3390/cancers16152633)
Supplement: Supplementary file 1 [file cancers-16-02633-s001.zip]

Archive with 1 entries (1 files):
- cancers-3081572-supplementary.pdf
